# Supplementary material for: Resveratrol inhibits bile acid‐induced gastric intestinal metaplasia via the PI3K/AKT/p‐FoxO4 signalling pathway
Source: Phytother Res. 2020 Oct 25;35(3):1495–507. doi: 10.1002/ptr.6915 (PMC8048559; doi:10.1002/ptr.6915)
Supplement: Supplementary file 4 — Table S3. The relative change folds post‐treatment of CDCA. Table S4. The relative change folds post‐treatment of resveratrol. Table S5. Bioinformatics prediction combined with CDX2 promoter region. [file PTR-35-1495-s003.xls]

## Sheet: S_3 (TFs)
Supplementary material_3. The relative change folds post-treatment of CDCA
Position	Transcription Factor/Cis-element	Description	References/Publications	Average Change Fold (CDCA vs NC）
5	CdxA/NKX2	Caudal-type homeodomain protein/ cardiac-specific homeo box	Mol Cell. Endocrinology 2000, 170:79-89.	N/A
308	AFP1	alpha-fetoprotein	Mol. Cell. Biol. 8:5179-5187 (1988).	N/A
20	MHC gene promoter W box	MHC class II Ebeta	EMBO J. 9:1543-1549 (1990).	21.1738
47	ARE	androgen receptor	Mol. Endo. (1992, 6:2229-2235).	18.1626
245	AAF	an IFN-gamma-regulated DNA-binding factor	EMBO J. 10:927-932 (1991).	10.7511
6	Freac-2 (1)	forkhead box F2 (mouse)	(TRANSFAC)	9.96766
4	Stat5/Stat6	STAT5/6: signal transducer and activator of transcription 5/6	Science (1994, 265:1701-1706).	9.73546
205	Pax-6	Pax-6 plays an essential role in the development and function of glucagon-producing cells in both pancreatic and intestinal endodermal lineages	Genes Dev. 8:2022-2034 (1994).	9.59941
246	C/EBPgamma	CCAAT/enhancer binding protein gamma	FEBS Lett. 1:95-97 (1991).	9.41419
105	MZF1(1)	myeloid zinc finger 1	Mol. Cell. Biol. 15:6075-6087 (1995).	9.41186
156	HFH-11B/11a	Hepatocyte Nuclear Factor 3/ fork head homolog 11	Mol. Biol. Cell 17:1626-1641 (1997).	8.98367
98	GAG	amyloid precursor protin (APP) regulatory element	NAR (1995, 23:2229-2235).	7.94286
78	RSRFC4	Ras-responsive transcription element	(TRANSFAC)	7.19825
213	GATA-3	GATA binding protein3 (globin transcription factor 3)	FEBS letters 1998, 436:390-394.	6.62871
67	Oct-4/Oct3	Oct-3A; Oct-5; Oct-4A; NF-A3; Oct-3	Cell 60:461-472 (1990).	6.47801
274	PEPCK promoter GR	PEPCK (phosphoenolpyruvate carboxykinase); glucocorticoid receptor; GR-DBD (GR DNA-binding domain); GCR	Mol. Cell. Biol. 10:4712-4719 (1990).	6.44513
250	NF-Atp	NFII-a; NF-ATc2; NF-IL2E; NF-AT1	Immunity 6:175-185 (1997).	6.31204
29	Freac-2 (2)	forkhead box F2 (Fork head RElated ACtivator-2)	(TRANSFAC)	5.76619
181	NF-1/L	NF1/L; RPF-A (hamster); NF-1A1.1 (chick); NF-I/L	EMBO J. 7:3115-3123 (1988).	5.6625
296	NF-E2(2)		Acta Haematol. 87:136-144 (1992).	5.60411
259	GATA-6	GATA binding protein 6 (globin transcription factor 6)	FEBS letters 2000, 467:341-347.	5.58402
42	kBF-A	kappa immunoglobulin enhancer binding protein	Nucleic Acids Res. 18:1037-1043 (1990).	5.55005
26	Pit 1	POU1F1: POU domain, class 1, transcription factor 1 (Pit1, growth hormone factor 1)	Mol. Endo. (1991, 5:535-541).	5.50287
19	ISGF	Interferon-Stimulated Response factor	Nucleic Acids Res. 18:6573-6580 (1990).	5.45593
25	GATA	GATA: GATA binding protein (globin transcription factor )	MCB (1991, 11:2778-2784).	5.13853
59	MyoG	myogenic factor G	Nature 341:716-720 (1989).	5.08876
249	MBP-1(2)	myc-promoter binding protein	Mol. Cell. Biol. 11:2154-2161 (1991).	4.68677
135	NCAM binding protein	neural cell adhesion molecule	Mol. Cell. Biol. 10:1959-1968 (1990).	4.39419
117	MEF-2	MEF-2Myocyte enhancing factor2	PNAS (1993, 90:5282-5286).	4.39233
122	HNF-4 (2)	hepatic nuclear factor 4	(TRANSFAC)	4.23327
114	PUR	Pur factor	Mol. Cell. Biol. 12:1257-1265 (1992).	4.17985
189	E4BP4	nuclear factor, interleukin 3 regulated	(TRANSFAC)	4.16235
52	Freac-4	forkhead box D1	(TRANSFAC)	4.13927
319	NFE-6/CP1	A highly conserved enhancer downstream of the human MLC1/3 locus is a target for multiple myogenic determination factors	Nature 358:499-502 (1992).	4.05115
235	Elk1	member of ETS oncogene family	Chemokines 2000, 96(12):3696-3706.	3.99477
30	HFH-8	forkhead box F1a (HNF-3/Fkh Homolog-8)	Mechanisms of Development, 1997, 69:53-69.	3.95879
314	ACPBP(CRY-alphaA)	alphaA-crystallin	J. Biol. Chem. 263:15666-15672 (1988).	3.94535
287	HNF-1A	hepatocyte nuclear factor 1	Cell 59:145-157 (1989).	3.92913
82	MyTI	myelin transcription factor I	Mol. Cell. Biol., Dec 1992; 12: 5632 - 5639.	3.89946
184	transferrinBP	transferrin binding protein	J. Biol. Chem. 266:9822-9828 (1991).	3.88081
139	CDP	CCAAT displacement protein	PNAS (1994, 91:7757-7761).	3.78549
109	CP1	CBF; NF-Y	Mol. Cell. Biol. 11:2216-2228 (1991).	3.76312
310	HOX4C	homeo box4C	EMBO J. 10:4177-4187 (1991).	3.74354
268	ABF-1	MLC-2 (myosin light chain-2)	Mol. Cell. Biol. 12:1107-1116 (1992).	3.72103
74	CETP-CRE	CETP ( Cholesteryl ester transfer protein)	J Lipid Res (1999, 40:1284-93).	3.67547
15	TGT3	TTF-1 (Thyroid Transcription Factor 1)binding element	Mol. Cell. Biol., Jun 1990; 10(6): 2653-9.	3.47626
10	AML1	RUNX1: runt-related transcription factor 1 (acute myeloid leukemia 1; aml1 oncogene)	J. Immunol. 158:2251-2258 (1997).	3.47192
133	H4TF-1	Histone 4 binding protein	Mol. Cell. Biol. 11:5825-5831 (1991).	3.43589
87	GBF1/2/3/HY5	G-box binding factor 1	Plant Cell 4:87-98 (1992).	3.03254
322	XBP1(2)	X-box binding protein 1; TREB-5; hXBP-1	Proc. Natl. Acad. Sci. USA 88:4309-4312 (1991).	2.99467
97	COUP-TF	nuclear receptor subfamily 2	PNAS (1992, 89:1448-1452).	2.96877
14	PPUR(1)	purine-rich sequences binding sequence	Nucleic Acids Res. 18:7407 (1990).	2.75476
40	c-Myc-responsive region	c-myc responsive region	Mol. Cell. Biol. 11:354-362 (1991).	2.69758
294	HNF-4alpha2/1	hepatocyte nuclear factor-4	Proc. Natl. Acad. Sci. USA 88:3807-3811 (1991).	2.69742
49	PPAR	PPAR: peroxisome proliferative activated receptor	JBC (1997, 272:25252-25259).	2.67419
283	KLF	Kruppel-like factor 15	Kidney Int. 2001 Aug;60(2):416-21.	2.65176
345	YB1	DbpB; EFIA (rat, chick)	Proc. Natl. Acad. Sci. USA 87:3826-3830 (1990).	2.64381
65	lactoferrin BP			2.61231
54	MZF1	zinc finger protein 42 (myeloid-specific retinoic acid- responsive)	Curr Top Microbiol Immunol. 1996;211:159-64. Review	2.57212
45	PTF1-beta	pancreas specific transcription factor	Mol. Cell. Biol. 9:2464-2476 (1989).	2.42108
44	N-ras binding protein	N-ras promoter region	Mol. Cell. Biol. 11:1334-1343 (1991).	2.40153
342	NFkB(2)			2.39675
111	LF-A2	liver-specific factors stimulate in vitro transcription from the human alpha1-antitrypsin promoter	EMBO J. 7:2075-2087 (1988).	2.38651
85	ATF-adelta		Genes Dev. 3:2083-2090 (1989).	2.3722
142	HSE	heat shock transcription factor		2.33431
306	MEF-3	myelin gene expression factor 3	Mol Cell Biol. 1992 May;12(5):1967-76.	2.22098
180	LSF		Genes Dev. 4:287-298 (1990).	2.16114
228	PBGD binding protein	porphobilinogen deaminase	Nucleic Acids Res. 18:6509-6515 (1990).	2.13965
164	Smad SBE	MADH: MAD, mothers against decapentaplegic homolog	Cell (1998, 94:585-594).	2.11731
230	TxREF, NF III	Tax-responsive element (TxRE) -binding factor	J. Biol. Chem. 263:18904-18910 (1988).	2.11361
118	RXR(DR-1)	RXR: retinoid X receptor	PNAS (1992, 89:1448-1452).	2.10968
63	COUP-TF(2)	COUP-TF; EAR3; NR2F1; COUP-alpha	J. Biol. Chem. 263:13470-13474 (1988).	2.10118
46	Tat	transactivating regulatory protein	Genes & Dev., Dec 1991; 5: 2496 - 2507.	2.09988
336	Tf-LF		Proc. Natl. Acad. Sci. USA 88:5680-5684 (1991).	2.09535
168	Ikaros	Ikaros protein (zinc-finger protein)	Mol. Cell. Biol. 1994, 14:8292-8303.	2.09151
248	HiNF-D3	histone H3	Proc. Natl. Acad. Sci. USA 86:1865-1869 (1989).	2.09088
316	EGR2 BP	Early growth factor2 binding protein	Nucleic Acids Res. 18:2749-2757 (1990).	2.06361
258	EVI-1	ecotropic viral integration site 1(zinc finger oncogene)	Oncogene 1998, 17:1527-1538.	2.00491
41	Fra-1/JUN	Fos-related antigen	Mol. Cell. Biol. 15:6299-6310 (1995).	1.9849
262	ADD1	sterol regulatory element binding transcription factor	J. Biol. Chem. 270:21958-21965 (1995).	1.94796
43	msx1/2/3	Ghox-8 (chick); Hox-8; Chox-8 (chick); Quox-7 (quail); Hox-8.1	Mol. Endocrinol. 8:1484-1493 (1994).	1.90029
16	alpha-PAL	Eukaryotic Initiation Factor 2alpha	J. Biol. Chem. 264:20372-20384 (1989).	1.8878
22	PREB	a Growth Hormone Gene Promoter Repressor	J. Biol. Chem. 265:7022-7028 (1990).	1.88582
69	TEF1(1)	activator; function depends on a highly limiting cofactor. interference with TEF-1/TFIID interaction by a B-cell specific factor	Cell 65:551-568 (1991).	1.8499
295	MDBP(2)	methylated DNA-binding protein	Mol. Cell. Biol., Nov 1993; 13: 6810 - 6818.	1.84718
64	GATA1(2)		Acta Haematol. 87:136-144 (1992).	1.81697
115	TFE3-L	TFE3-L is an approximately 3-fold stronger activator than TFE3-S; cooperating with ITF-1, TFE3 can mediate lymphoid-specific activation through combined elements (such as muE5 and muE3 in the IgH enhancer)	Mol. Cell. Biol. 12:817-827 (1992).	1.81269
272	MDBP(1)	methylated DNA-binding protein	Virology 182:857-860 (1991).	1.79023
9	PPARa	peroxisome proliferator activated receptor	JBC (1997, 272:25252-25259).	1.76066
305	HFH-1	winged helix/forkhead transcription factor	Mol. Cell. Biol. 1994, 14:2755-2766.	1.75728
186	NFATc	NFATC: nuclear factor of activated T-cells, cytoplasmic	Nature (1994, 369:497-502).	1.7559
38	TTF1	traT/EBP, thyroid-specific enhancer-binding protein, thyroid nuclear nscriptional intermediary factor 1	Mol. Cell. Biol. 14:5671-5681 (1994).	1.75354
68	PTF1	pancreas specific transcription factor	Mol. Cell. Biol. 10:254-264 (1990).	1.75007
145	HNF-4 & COUP-TF	HNF-4 and COUP-TF	(TRANSFAC)	1.73993
270	EGF binding protein	epidermal growth factor	J. Biol. Chem. 264:5488-5494 (1989).	1.73602
206	Snail	zinc-finger transcription factor Snail	Nucleic Acids Res. 21:3951-3957 (1993).	1.73279
88	LF-A1(2)	Liver-specific transcription factor	Mol. Cell. Biol. 8:4362-4369 (1988).	1.70459
2	GAS/ISRE	interferon activated factors	EMBO (1991, 10:927-932).	1.6976
201	E12/E47	TCF3; E2A.E12; E2A-E12; Pan-2 (rat); E2-alpha	Cell 64:459-470 (1991).	1.68967
12	HOXD8	homeo box D8	EMBO J. 10:4177-4187 (1991).	1.68609
104	Isl-1	Islet-1	Nature 344:879-882 (1990).	1.64643
37	PPUR(2)	purine-rich sequences binding sequence	Nucleic Acids Res. 18:7407 (1990).	1.64366
66	Myb(2)		Proc. Natl. Acad. Sci. USA 87:8090-8094 (1990).	1.6429
39	AP2	activator protein 2	Cell 50:267-275 (1987).	1.64247
23	T3R	c-ErbA; thyroid hormone receptor	EMBO J. 9:887-896 (1990).	1.63689
169	ORE	osmotic response element	JBC 1999, 274:7993-8001.	1.63517
298	Stat1/Stat3	Stat1 (STAT91; ISGF3alpha p91; signal transducer and activator of transcription 1) Stat3 (signal transducer and activator of transcription 3; APRF; acute-phase)	EMBO J. 13:1942-1949 (1994).	1.63497
99	HNF-3 b	hepatocyte nuclear factor 3 beta (forkhead domain)	Eur. J. Immunol. 2000, 30:2980-2991.	1.62526
313	TFE3		Mol.Cell.Biol. 12, 817 (1992).	1.6029
293	EGR1	Early growth factor1	Mol. Cell. Biol. 14:5099-5107 (1994).	1.58906
155	CYP1A1	cytochrome P450-c		1.56054
55	RREB (1)	Ras-responsive transcription element	Nucleic Acids Research 1999, 27:2947-2956.	1.55126
183	RVF		Mol. Cell. Biol. 11:1875-1882 (1991).	1.52899
13	MTF	MRE-binding transcription factor-1	Eur. J. Biochem. 259:635-642 (1999).	1.46064
179	HFH	HNF-3/Fkh Homolog 1/2; HFH		1.4374
110	GKLF	gut-enriched Krueppel-like factor; EZF; epithelial zinc-finger	Nucleic Acids Res. 26:796-802 (1998).	1.42564
28	CEF1	cTnC (Slow/Cardiac Troponin C )	Mol Cell Biol. 1992 May;12(5):1967-76.	1.40727
61	TREF1, 2	transferrin receptor (TR) binding protien	Cell Regulation 1:151-164 (1989).	1.36262
240	Cdx2	caudal type homeo box transcription factor 2	Mol. Biol. Cell 17:1626-1641 (1997)	1.36237
143	c-Rel	NFkB p75kDa protein	(TRANSFAC)	1.35454
21	NFkBp65			1.35453
288	LyF-1	LyF-1	Mol. Cell. Biol. 11:5229-5243 (1991).	1.34561
192	p300	p300 coactivator	(TRANSFAC)	1.33506
141	SIE	serum inducible element responsive factor	Nature (1998) 394:145-51.	1.31249
32	PPARr	peroxisome proliferator activated receptor	JBC (1997, 272:25252-25260.	1.31068
138	TFEB	TFEB is closely related to TFE3 leucine zipper: essential for dimerization [4]; free in solution: tetramerization	Genes Dev. 5:2342-2352 (1991).	1.30778
152	RIPE3a1	rat insulin promoter element 3(RIPE3)can confer either positive regulation in insulin-producing cells	J. Immunol. 146:3197-3204 (1991).	1.30516
158	NF-1(2)	CTF; NF-I; TGGCA-binding protein	Mol. Cell. Biol. 9:1498-1506 (1989).	1.3039
159	pax2	Pax-2DNA-binding transcription factor	Proc. Natl. Acad. Sci. USA 89:1179-1183 (1992).	1.29745
89	myc-CF1	common factor 1; CF1	Mol. Cell. Biol. 11:1765-1769 (1991).	1.28282
282	Gfi-1	growth factor independent 1	Mol. Cell. Biol. 1996, 16:4024-4034.	1.28138
191	IRF-1, IRF-2	interferon regulatory factor 1/2 binding element	(TRANSFAC)	1.27256
140	Myc/Max	myc-associated factor X	Cell (1993, 72:223-232).	1.27192
81	ICSBP	interferon consensus sequence binding protein	Proc. Natl. Acad. Sci. USA 87:3743-3747 (1990).	1.26261
113	p53(2)	Tumor protein p53	EMBO J. 13:4816-4822 (1994).	1.26025
53	HIF-1	hypoxia-inducible factor 1	JBC 2001, 276:12645-12653.	1.24629
119	VDR(DR-3)	VDR: vitamin D (1,25- dihydroxyvitamin D3) receptor	Cell (1991, 65:1255-1266).	1.23939
91	PU.1	Spi-1; NF-JB; B1. acts as an activator or as a repressor; after phosphorylation at Ser-148 by CK II, PU.1 recruits NF-EM5 to bind to DNA resulting in pronounced transcriptional activation; PU.1 interferes with the commitment of erythroblast to differentiate; activated by proviral integration of SFFV (anemia-or polycythemia-inducing strains) in 95% of leukemic cell clones	J. Biol. Chem. 268:5014-5020 (1993).	1.23457
212	E4F, ATF	E4F transcription factor 1	(TRANSFAC)	1.2345
27	TFIID	TBP: TATA box binding protein		1.23128
267	SRF, SAP	Serum Response Factor	EMBO J. 11:4631-4640 (1992).	1.22774
214	ISRE (1)	interferon-a stimulated response element	EMBO (1995, 14:1166-1175).	1.21766
226	MBP-1(1)	HIV-EP1; MHC-binding protein 1; PRDII-BF1	Genes Dev. 4:29-42 (1990).	1.21393
56	ARP	COUP-beta; apolipoprotein AI regulatory protein; NR2F2	Science 251:561-565 (1991).	1.21386
1	AP-1	Fos, FosB, Fra1, Fra2, Jun, JunB	Cell 49: 741-752.	1.20237
50	TR	thyroid hormone receptor	Cell (1992, 68:377-395).	1.20164
151	NF-4FA		Mol. Cell. Biol. 9:2588-2597 (1989).	1.19841
124	Skn	octamer-binding site in epidermis (POU domain factor)	JBC 1997, 272:15905-15913.	1.1945
84	v-Maf	v-maf musculoaponeurotic fibrosarcoma oncogene homolog (avian)	Mol. Cell. Biol. 14:700-712 (1994).	1.18673
100	Nkx-2.5	cardiogenic homeodomain	Mol. Cell. Biol. 1998, 18:3405-3415.	1.18196
106	RB	retinoblastoma tumor suppressor protein	Mol. Cell. Biol. 12:4327-4333 (1992) .	1.18138
62	AP3	activator protein 3	EMBO J. 8:1455-1460 (1989).	1.17724
210	Sp1	SP1: Sp1 transcription factor	PNAS, Oct 1992; 89: 9759 - 9763.	1.1748
7	HFH-3	forkhead box I1	JBC 1997, 13725-13730.	1.17237
344	Surf-2(2)	Surfeit	Mol. Cell. Biol. 11:1281-1294 (1991).	1.16136
144	GATA-1	GATA binding protein 1 (globin transcription factor 1)	J Biol Chem. 2001 Sep 21;276(38):35:794-801.	1.16104
51	CEF2	cTnC (Slow/Cardiac Troponin C )	Mol Cell Biol. 1992 May;12(5):1967-76.	1.15667
190	GATA-2	GATA binding protein 2 (globin transcription factor 2)	JBC 2001, 276:12645-12653.	1.15381
237	ISRE (TRANSFAC)	interferon-a stimulated response element	(TRANSFAC)	1.15224
73	TR(DR-4)	thyroid hormone receptor	Cell (1991, 65:1255-1266).	1.14057
92	TEF1(2)	activator; function depends on a highly limiting cofactor. interference with TEF-1/TFIID interaction by a B-cell specific factor	Nucleic Acids Res. 19:1305-1310 (1991).	1.1185
331	AIC, CBF	ApoA-I gene promoter c region, CCAAT-binding factor	Science 251:561-565 (1991).	1.1103
215	PARP	poly(ADP-ribose) synthetase/polymerase	PNAS 2001 98:48-53.	1.10588
79	ATF/CRE		Exp. Cell Res. 216:422-430 (1995).	1.10429
75	Freac-7	forkhead box L1	(TRANSFAC)	1.0983
161	Thy-1binding protein	Thy-1binding protein	Mol. Cell. Biol. 11:2216-2228 (1991).	1.09786
31	MUSF1	the sequences are the same as SAA except USF binding site is removed	Nucleic Acids Research 1995, 23:2229-2235.	1.09174
77	NF-Y	nuclear Y box factor	(TRANSFAC)	1.09154
208	E2F-1	E2F1: E2F transcription factor 1	Gene&Dev. (1992, 6:1874-1885).	1.08938
231	EGR	early growth response	MCB (1991, 3835-3841).	1.08837
263	CEA	carcinoembryonic antigen gene	J. Biol. Chem. 270:3602-3610 (1995).	1.08406
94	MEF-1	MEF-1Myocyte enhancing factor1	Cell (1993, 1033-1042).	1.08339
147	SRY	testis determining factor binding domain	Febs letters 1996, 391:24-28.	1.07826
153	WT1 (3)	Wilms tumor 1	J. Biol. Chem. 271:21094-21099 (1991).	1.07448
166	E47	E2A immunoglobulin enhancer binding factors E12/E47(basic helix-loop-helix (bHLH) domain)	(TRANSFAC)	1.06297
167	GATA-1/2	GATA binding protein 1/2 (globin transcription factor)	Mol Cell. Endocrinology 2000, 170:79-89.	1.05679
333	HOXD8,9,10	homeo box D8, 9, 10	EMBO J. 10:4177-4187 (1991).	1.05669
60	Pur-1	MYC-associated zinc finger protein (purine-binding transcription factor)	Proc. Natl. Acad. Sci. USA 89:11498-11502 (1992).	1.05666
90	ODC	ODC (ornithine decarboxylase)	Nucleic Acids Res. 19:3921-3927 (1991).	1.05465
125	CACC	CACC binding protein	J. Biol. Chem. 266:7848-7859 (1991).	1.05242
3	Pbx1	PBX1: pre-B-cell leukemia transcription factor 1	Gene&Dev (1995, 9:663-674).	1.05076
57	E12	E2A immunoglobulin enhancer binding factors E12	Oncogene 6:2165-2178 (1991).	1.04915
130	WT1 (2)	Wilms tumor 1	EMBO J. 14:4662-4676 (1995).	1.04757
328	HFH-2	forkhead box D3	Mol. Cell. Biol. 1994, 14:2755-2766.	1.04632
273	NF-Atx	NFATx, a novel member of the nuclear factor of activated T cells family that is expressed predominantly in the Thymus	EMBO J. 9:2529-2536 (1990).	1.04361
165	MRE	Metal response factor	Nuc. Acid Res. (1992, 20:1183-1191)	1.04334
8	hTERT-MT-Box	tentative new binding domain	Cancer Research 2001, 61:5529-5536.	1.03162
211	AhR/Arnt	aryl hydrocarbon receptor/aryl hydrocarbon receptor nuclear translocator binding element	(TRANSFAC)	1.02888
257	Antioxidant RE	Antioxidant responsive element	JBC (1999, 274:37491-37498).	1.02408
271	HNF1a/b/c	hepatocyte nuclear factor-1	Mol. Cell. Biol. 14:2755-2766 (1994).	1.0198
264	HMG	high mobility group proteins	Nucleic Acids Res. 23:4210-4219 (1995).	1.01145
108	ATF-a		Nucleic Acids Res. 18:3467-3473 (1990).	1.001
34	CTCF	CCCTC binding factor	Mol. Cell. Biol. 16:2802-2813 (1996).	0.996909
284	Pax4	paired box gene 4	Mol. Cell. Biol. 1999, 19:8272-8280.	0.989919
36	MyoD	myogenic factor D	Genes Dev. 4:1811-1822 (1990).	0.984862
277	Ets	ETS: v-ets erythroblastosis virus E26 oncogene homolog (avian)	JBC (1994, 269:19848-19858).	0.98127
103	EKLF(1)	erythroid Kruppel-like factor gene	J. Biol. Chem. 269:15440-15444 (1994).	0.978223
335	PEBP2	polyoma enhancer binding protein	Cell Growth Differ. 7:917-922 (1996).	0.975482
136	PAX1	Pax-1DNA-binding transcription factor	Cell 66:873-884 (1991).	0.974907
163	NF-1	NF-1nuclear factor I	Cell (1987, 48:79-89).	0.973056
170	Tax/CREB	TAX &CREB complex-responsive element	(TRANSFAC)	0.967125
162	c-Myb	MYB: v-myb myeloblastosis viral oncogene homolog (avian)	Nuc. Acid Res. (1992, 20:2279-2286).	0.961574
236	GATA-4	GATA binding protein 4 (globin transcription factor 4)	Hemostasis, Thrombosis, and Vascular Biology, 2001, 97:946-951.	0.95993
137	RFX1/2/3	a transactivator of hepatitis B virus enhancer I, belongs to a novel family of homodimeric and heterodimeric DNA-binding proteins	Mol. Cell. Biol. 10:965-971 (1990).	0.956203
185	CREB	CREB1: cAMP responsive element binding protein 1	JBC (1988, 263:9063-9066).	0.954314
171	CCAC	CCAC binding protein	J. Biol. Chem. 266:7848-7859 (1991).	0.95178
131	beta M-globin factor B1	beta M-globin factor B1		0.950713
80	EBP40, 45		J. Biol. Chem. 266:24220-24225 (1991).	0.94679
83	PYR	pyrimidine-rich domain binding factor	Proc. Natl. Acad. Sci. USA 88:8953-8957 (1991).	0.946293
72	PRE	Progesterone receptor	Cell (1990, 60:247-257).	0.945557
48	GRE	GR:glucocorticord receptor	PNAS (1991, 88:5393-5397).	0.945266
323	FAST-1	FOXH1: forkhead box H1	Mol. Cell (1998, 2:121-127)	0.944643
202	HiNF-A	A nuclear protein with affinity for the 5' flanking region of a cell cycle dependent human H4 histone gene	Nucleic Acids Res. 16:571-592 (1988).	0.943355
107	WT1 (1)	Wilms tumor 1	EMBO J. 14:4662-4676 (1995).	0.94139
254	ERE	ESR: estrogen receptor	Cancer Res. (1992, 52:1073-1081).	0.94079
311	MAZ	MYC-associated zinc finger protein (purine-binding transcription factor)	J. Biol. Chem. 271:4417-4430 (1996).	0.931532
343	PRDII-BF1	alphaA-crystallin binding protein I	Gene 131:159-165 (1993).	0.920233
187	Smad 3/4	MADH3/4: MAD, mothers against decapentaplegic homolog3/4	EMBO (1998, 17:3091-3100).	0.907372
157	LH2/Lim1			0.904279
182	Pax5(2)	Pax5 is required for the early stages of B-cell differentiation, Pax-5DNA-binding transcription factor	Mol. Cell. Biol. 12:2662-2672 (1992).	0.901638
326	Beta-response element	Beta-response element	PNAS (1992, 89:1448-1452)	0.893543
290	TCE	Transforming Growth Factor ß1control element	EMBO J. 11:3039-3044 (1992).	0.891137
18	ETF	DNA Binding Factor That Represses Transcription	Cell 59:815-825 (1989).	0.884142
129	RFX1,2,3,	Regulatory Factor X (RFX)	Nucleic Acids Res. 19:6269-6276 (1991).	0.878926
209	NF-E1 (YY1)	YY1 transcription factor	PNAS (1991, 88:9799-9803).	0.865422
260	L-III BP	pyruvate kinase L gene binding element III (hepatocyte specific)	BBRC 1999, 257:44-49.	0.861189
146	NZF-3	neural zinc finger factor 3	JBC 1998, 273:5366-5374.	0.85874
35	HOXD8	homeo box D8	EMBO J. 10:4177-4187 (1991).	0.849893
11	CSBP	conserved sequence-binding protein 1	Mol. Cell. Biol. 12:4919-4929 (1992).	0.849865
251	PCF	Promoter-linked coupling element	Mol. Cell. Biol., Oct 1994; 14: 6616 - 6626.	0.849687
232	NF-E2	NFE2: nuclear factor (erythroid-derived 2), 45kDa	Nature (1993, 362:722-728).	0.837653
86	CP1B	CBF-B (rat); NF-YA (mouse); HAP2 (yeast); CP1-B	Cell 53:25-35 (1988).	0.833267
299	WAP BP	whey acidic protein	Nucleic Acids Res. 15:2103-2121 (1987).	0.82839
123	NPAS2	neuronal PAS domain protein 2	Science 2001, 293:510-514.	0.820141
204	NF-A3	Nuclear factor A3	Science 243:544-546 (1989).	0.801533
93	C/EBP(a, b & other)	CEBPA: CCAAT/enhancer binding protein (C/EBP), alpha	J. Biol. Chem. 267:19396-19403.	0.788706
307	Pax6	paired box gene 6	Gene 2000, 245:319-328.	0.78868
112	myc-PRF	A transcriptional repressor of c-myc	Proc. Natl. Acad. Sci. USA 84:7031-7035 (1987).	0.788645
330	Pax8	paired box gene 8	JBC, 1997, 272:30678-30687.	0.786554
265	LyF-1	LyF-1	Mol. Cell. Biol. 11:5229-5243 (1991).	0.783811
134	LF-B2	liver-specific factors	Nucleic Acids Res. 19:141-147 (1991).	0.773856
96	USF-1	USF: upstream transcription factor	Nuc. Acid Res. (1995, 23:2229-2235).	0.765833
58	HOXD9,10	HOXD9,10	EMBO J. 10:4177-4187 (1991).	0.764454
160	RORE	RAR-related orphan receptor	J. Biol. Chem. 270:20156-20161 (1995).	0.756728
325	Stat5	STAT5: signal transducer and activator of transcription 5	EMBO (1995:1166-1175)	0.745547
188	ADR1	alcohol dehydrogenase regulatory gene1binding element	Mol Cell. Endocrinology 2000, 170:79-89.	0.743637
102	ATF2		J. Biol. Chem. 269:6083-6088 (1994).	0.74144
121	GAS	gamma-interferon activation site	EMBO (1991, 10:927-932).	0.738449
234	Angiotensinogen ANG-IRE	Angiotensinogen(ANG) insulin-response element (IRE)	Endocrinology (2001, 142:2577-85).	0.737481
76	HNF-3 (a, b, g)	hepatocyte nuclear factor 3 (a, b, g)	Mol. Cell. Biol. 1994, 14:2755-2766.	0.735175
340	IL-6 RE-BP	interleukin-6 response element binding protein	Mol. Cell. Biol. 12:2282-2294 (1992).	0.729835
280	AP3	activator protein 3 binding element	MCB 1996, 16:5335-5345.	0.721235
101	SAA	amyloid precursor protein (APP) regulatory element containing potential binding site for SP1, AP4, USF, AP1	NAR (1995, 23:2229-2235).	0.71385
200	C/EBPalpha(1)	CCAAT/enhancer binding protein alpha	Proc. Natl. Acad. Sci. USA 86:1553-1557 (1989).	0.713831
148	CCAAT	CCAAT binding protein	J. Biol. Chem. 270:5556-5564 (1995).	0.711528
329	MSP1	the sequences are the same as SAA except SP1 binding site is removed	Nucleic Acids Research 1995, 23:2229-2235.	0.69748
178	DE I	Rat DE1 element from albumin gene	Proc. Natl. Acad. Sci. USA 85:3840-3844 (1988).	0.685604
95	RAR(DR-5)	RAR: retinoic acid receptor	Cell (1992, 68:377-395).	0.679078
71	IRF-1	IRF1: interferon regulatory factor 1	MCB (1993, 13:4531-4538).	0.659166
132	CREB(2)	ATF-47 (human); CREB-341; CREBalpha; CREB-B	Proc. Natl. Acad. Sci. USA 88:3729-3733 (1991).	0.658093
116	CBF	CAAT box General	JBC (1997, 272:26562-26572).	0.652038
244	SP1, ASP		J. Biol. Chem. 266:11199-11204 (1991).	0.649953
175	SIF1	Sucrase-isomaltase (SI) is an enterocyte-specific gene which exhibits a complex pattern of expression during intestinal development and in the adult intestinal mucosa.SIF1SI promoter 1	Mol. Cell. Biol. 12:3614-3627 (1992).	0.647105
239	XRE	xenobiotic response element	BBRC 1999, 256:133-137.	0.639454
17	c-myb binding protein	c-myb binding protein	Proc. Natl. Acad. Sci. USA 86:7326-7330 (1989).	0.632991
247	EBP-80		Mol. Cell. Biol. 11:117-125 (1991).	0.617344
252	SRF(2)	serum response factor; CArG-binding factor; CBF (3) (mouse); p67; p67SRF	Nucleic Acids Res. 17:253-270 (1989).	0.616288
24	AP-2	AP2 (activating enhancer binding protein 2 )	Gene&Dev. (1988, 2:1557-1569).	0.607675
255	NFkB	NFKB: nuclear factor of kappa light polypeptide gene enhancer in B-cells 1	MCB (1994, 14:1500-1509).	0.596024
338	c-fos enhancer-binding protein	c-fos enhancer-binding protein	Mol. Cell. Biol. 7:3482-3489 (1987).	0.587445
223	C/EBPalpha(2)	CCAAT/enhancer binding protein alpha	EMBO J. 8:1145-1151 (1989).	0.56629
218	HiNF	histone gene transcription factors	PNAS 86(6). 1989.	0.562401
227	NFAT-1	nuclear factor of activated T-cells	Mol. Cell. Biol. 13:1911-1919 (1993).	0.552568
128	MZF1(2)	myeloid zinc finger 1	Mol. Cell. Biol. 15:6075-6087 (1995).	0.550835
33	AREB6	Atp1a1 Regulatory Element Binding protein 6; Nil-2-a	Science 254:1791-1794 (1991).	0.549372
126	EKLF(2)	erythroid Kruppel-like factor gene	J Biol Chem. 1994 Jun 3;269(22):15440-4.	0.54023
127	KPF1	Keratinocyte-Specific Transcription Factor	PNAS, Oct 1991; 88: 9102 - 9106.	0.536573
321	Stat5b	MGF; signal transducer and activator of transcription 5; mammary gland factor; STF-IL-3	Proc. Natl. Acad. Sci. USA 89:3130-3134 (1992).	0.529447
256	Stat1 (p84/p91)	STAT1: signal transducer and activator of transcription 1, 84kDa/91kDa	gamma interferon binding	0.519699
176	X2BP	X2 binding protein, X2BP	Nucleic Acids Res. 19:6269-6276 (1991).	0.516524
193	TCF/LEF	T cell factor/lymphocyte enhancer binding factor	Cell 1997, 88:789-799.	0.513453
278	oct-1	POU2F1: POU domain, class 2, transcription factor 1	Nature (1988, 336:551-557).	0.497811
120	CREB-BP1	cAMP response element binding protein	(TRANSFAC)	0.489815
279	Stat3	STAT3: signal transducer and activator of transcription 3		0.483974
312	PEBP	polyoma enhancer binding protein	Cell Growth Differ. 7:917-922 (1996).	0.475685
297	PO-B	Stimulatory factor, binds at -15 in proopiomelanocortin (POMC) gene; unusal location for a promoter binding site; candidate factor, cloned using PO-B binding site, is a phosphoprotein that resembles DNA ligases and repair enzymes	Biochem Biophys Res Commun, Jun 1993; 193(2): 779-86.	0.471424
203	LXRE1	nuclear receptor subfamily 1, group H, member 2		0.469117
229	SPERM1	A Pou domain gene transiently expressed immediately prior to meiosis I in the male germ cell	Proc. Natl. Acad. Sci. USA 90:11084-11088 (1993).	0.462479
154	BZP	a novel serum-responsive zinc finger protein	Mol. Cell. Biol. 14:6773-6788 (1994).	0.451257
327	Afxh (FoxO4)	myeloid/lymphoid or mixed-lineage leukemia(Member of the forkhead family)	Mamm Genome. 2001 Jun;12(6):416-25.	0.446965
302	Stat4	STAT4: signal transducer and activator of transcription 4	MCB (1994, 14:4342-4349).	0.443148
207	TTF-1(1)	Thyroid-specific enhancer. Homog of Drosophila NK2 factor, and mammalian Nkx family; site in promoters of eight thyroid-specific genes; also regulates pulmonary-specific gene expression	EMBO J., Nov 1990; 9: 3631 - 3639.	0.431467
275	SSAP	Novel activator of sea urchin H1 gene; related to several RNA-binding protien and nucleolin	Mol. Cell. Biol., Mar 1995; 15: 1254 - 1264.	0.428645
285	AF1, ARP1., NF-BA	NR2F2: nuclear receptor subfamily 2, group F, member 2	Science 251:561-565 (1991).	0.417351
196	LF-A1	liver-specific TF	J. Biol. Chem. 266:7848-7859 (1991).	0.403458
224	E2	BPV-1, bovine papilloma virus type 1	Nucleic Acids Res. 20:251-256 (1992).	0.399948
177	C/EBPa/g	CCAAT/enhancer binding protein alpha, gamma	Proc. Natl. Acad. Sci. USA 86:4200-4204 (1989).	0.382705
320	PRDI-BFc	an inducible factor that binds to a positive regulatory element of the human beta-interferon gene	Proc. Natl. Acad. Sci. USA 85:3309-3313 (1988).	0.366755
149	Elf-1	E74-like factor 1,a novel Ets family member	Mol. Cell. Biol. 12:1043-1053 (1992).	0.366203
225	HiNF-B/H1TF1	Human H1 Histone Gene Promoter CCAAT Box Binding Protein HiNF-B Is a Mosaic Factor	Biochemistry 27:6534-6541 (1988).	0.349372
286	CP1, CTF, CBTF	CCAAT-box-binding transcription factor	Mol. Cell. Biol. 7:1129-1138 (1987).	0.346372
174	NF-Gma (1)		Mol. Cell. Biol., Jun 1990; 10(6): 2950-9.	0.340614
261	Pax3	paired box gene 3	JBC 1997, 272:14175-14182.	0.335388
70	Brn-3	POU4F1: POU domain, class 4, transcription factor 1	J. Neurosciences, (1995, 15:4762-4785).	0.328809
242	LyF	LyF	Mol. Cell. Biol. 11:5229-5243 (1991).	0.325525
339	EIL1/2/3	ETHYLENE-INSENSITIVE3-LIKE1/2/3	Genes Dev. 12:3703-3714 (1998).	0.324101
150	KTP1	keratinocyte transcriptional protein-1	J. Biol. Chem., Jan 1994; 269: 493 - 502.	0.308905
337	ALF1B	murine leukemia virus	J. Mol. Biol. 249:564-575 (1995).	0.292987
341	Mfh-1	Mesenchyme fork head 1; Fkh-14; Fork head homologue 14	FEBS Lett. 326:171-176 (1993).	0.286932
266	p53		J. Biol. Chem. 269:6383-6389 (1994).	0.274337
276	v-rel 50-55K	NF-kappaB 50-55K protein		0.268836
222	ZNF174	zinc-finger protein 174	J. Biol. Chem. 270:22143-22152 (1995)	0.265016
238	Pax2	paired box gene 2(gene5/gene8)	BBRC 1999, 266:532-541.	0.262222
216	XBP-1	X-box binding protein 1	NAR 1996, 24:1855-1864.	0.252878
300	Ets-1/PEA3	ETS-domain transcription factor pea3	JBC (1992, 267:17957-17965).	0.24847
269	CBFB	CCAAT-binding factor	J. Biol. Chem. 270:468-475 (1995).	0.245579
253	URE		J. Biol. Chem. 263:9879-9886 (1988).	0.239598
301	p53	TP53: tumor protein p53	Oncogene 1997, 14: 1407-1417. Oncogene 2001, 20:320-328, Cell (1992,71:587-597) .	0.222741
194	CD28RC	T-cell accessory molecule CD28	Science 251:313-316 (1991).	0.208945
304	Fkhr	forkhead box O1mouse	Mamm Genome. 2001 Jun;12(6):416-25.	0.208726
198	SIF2	SI promoter 2	Mol. Cell. Biol. 12:3614-3627 (1992).	0.205394
332	CREB2	cyclic AMP response element binding protein 2. An ATF/CREB transcription factor that can negatively regulate transcription from the cAMP response element	Proc. Natl. Acad. Sci. USA 89:482	0.202575
334	MTB-Zf	cis- regulatory element (MTE) binding protein	Eur. J. Biochem. 235:471-479 (1996).	0.198368
221	SIF3	SI promoter 3	Mol. Cell. Biol. 12:3614-3627 (1992).	0.196169
199	XBP1, X2BP	X-box-binding protein 1	Proc. Natl. Acad. Sci. USA 88:4309-4312 (1991)	0.193211
324	Pax-5	PAX5: paired box gene 5 (B-cell lineage specific activator protein)	Gene&Dev (1993, 7:2048-2061)	0.187318
291	ACF	albumin ccaat-binding factor	Proc. Natl. Acad. Sci. USA 85:757-761 (1988).	0.184083
197	NFIL-2	5' upstream activating sequences (UAS) of the human IL-2 gene	Mol. Cell. Biol. 11:4074-4087 (1991).	0.180825
315	c-Ets-1	c-Ets-1A; p54c-Ets-1; p54; Ets1; c-Ets-1 54	J. Biol. Chem. 269:14946-14950 (1994).	0.173906
220	NF-Y	NF-Y, also known as CBF (CCAAT-binding factor), was first identified as a protein that binds to the Y box of MHC (major histocompatibility complex) class II E promoters	EMBO J. 14:4514-4522 (1995).	0.168627
172	HEN1	HEN1 and JEN2 encode a distinct subgroup of bHLH proteins. bHLH pretein by HEN1 and HEN2 may severs important regultory functions in the developing nervious system	Proc. Natl. Acad. Sci. USA 89:8492-8496 (1992).	0.166006
243	NRF-1	nuclear respiratory factor 1	Genes Dev. 1990 Jun;4(6):1023-34.	0.139767
173	LCR-F1	nuclear factor (erythroid-derived 2)-like 1	Nucleic Acids Res. 26:512-520 (1998).	0.139063
292	CBF	mouse CCAAT-binding factor, CP1 (human, rat); NF-Y		0.12497
317	HOXA4	Chox-1.4; Chox1.4; Hox-1.4 (mouse)	Nucleic Acids Res. 18:1739-1747 (1990).	0.122227
233	SRE	SREBF: sterol regulatory element binding transcription factor	MCB (1992, 12:2432-2443).	0.116142
303	AP4	activator protein 4 binding element	Nucleic Acids Research 1995, 23:2229-2235.	0.11355
289	p55	p55kDa was induced by TPA and interaction with the cdc2 promoter in R-box dependent manner	Mol. Cell. Biol. 15:3282-3290 (1995).	0.0734509
195	HFH-8, HNF3,LUN	a new mouse forkhead gene named LUN	Genomics 50:346-356 (1998).	0.0615679
219	LR1	LR1 is a 106-kDa sequence-specific DNA-binding protein first identified as a potential regulator of immunoglobulin class switch recombination in B lymphocytes	PNAS, May 1994; 91: 4915 - 4919.	0.0590677
318	MEF-2a	MADS box transcription enhancer factor 2	Mol. Cell. Biol. 12:4384-4390 (1992).	0.0453857
241	HLF	hepatic leukemia factor	Mol. Cell. Biol. 14:5986-5996 (1994).	0.0400632
281	FKHR	forkhead box O1A (rhabdomyosarcoma) human	Eur. J. Immunol. 2000, 30:2980-2990	0.0192334
309	CPE	Cap proximal element	J. Biol. Chem. 265:20524-20532 (1990).	0.0178951
217	CD28RC, NF-IL2B	T-cell accessory molecule CD28	Science 251:313-316 (1991).	0.00871403
Light red: >=2.0; Light blue: <=0.5 and >0; N/A: Not applicable.

## Sheet: S_4 (45 pathway)
Supplementary material_4. The relative change folds post-treatment of Resveratrol
Well position	Pathway	Transcription factor	Average Change Fold (Res vs NC)
C3–4	Heat Shock	HSF-1	17.02
F9–10	PPAR	PPAR	6.81
E1–2	MAPK/Jnk	AP-1	5.59
E9–10	Notch	RBP-Jk	5.46
G3–4	Retinoid X	RXR	4.85
A9–10	C/EBP	C/EBP	4.51
A11–12	cAMP/PKA	CREB	4.46
A7–8	ATF6	ATF6	3.96
F3–4	Pax6	Pax6	3.9
D11–12	MAPK/Erk	SRF/EIk-1	3.7
B5–6	EGR1	EGR1	3.63
E3–4	MEF2	MEF2	3.21
G1–2	Retinoic Acid	RAR	3.07
E11–12	NFkB	NFkB	2.77
B1–2	Cell Cycle	E2F	2.66
G7–8	SP1	SP1	2.56
C5–6	Heavy Metal	MTF-1	2.53
D5–6	Interferon-g	STAT1	2.49
C1–2	Glucocorticoid	GR	2.4
E5–6	Myc	c-Myc	2.4
F5–6	PI3K/Akt	FOXO	2.38
G5–6	Sox2	Sox2	2.37
H1–2	Vitamin D	VDR	2.05
E7–8	Nanog	Nanog	1.99
C7–8	Hedgehog	Gli	1.9
B9–10	Estrogen	ER	1.8
A3–4	Androgen	AR	1.79
D7–8	KLF4	KLF4	1.79
C9–10	HNF4	HNF4	1.71
F7–8	PKC/Ca++	NFAT	1.37
F11–12	Progesterone	PR	1.32
B11–12	GATA	GATA	1.31
A1–2	Amino Acid Deprivation	ATF2/3/4	1.15
A5–6	Antioxidant Response	Nrf2/Nrf1	1.13
F1–2	2020-10-04	2020-10-04	1.13
B7–8	ER Stress	CBF/NF-Y/YY1	1
D3–4	Type I Interferon	STAT1/STAT2	0.97
D1–2	Interferon Regulation	IRF1	0.9
C11–12	Hypoxia	HIF-1a	0.87
H5–6	Xenobiotic	AhR	0.84
B3–4	DNA Damage	P53	0.7
G9–10	STAT3	STAT3	0.62
G11–12	TGF-β	SMAD2/3/4	0.47
D9–10	LiverX	LXR	0.37
H3–4	Wnt	TCF/LEF	0.34
H7–9	Negative Control
H10–12	Positive Control
Light red: >=2.0; Light blue: <=0.5 and >0

## Sheet: S_5 (prediction)
Supplementary material_5. Bioinformatics prediction combined with CDX2 promoter region
No.	Symbol	Entrez Gene Name	Location	Family	Entrez Gene ID for Human
1	AGR2	anterior gradient 2, protein disulphide isomerase family member	Extracellular Space	other	10551
2	Ap1		Nucleus	complex
3	APC	APC, WNT signaling pathway regulator	Nucleus	enzyme	324
4	BMP4	bone morphogenetic protein 4	Extracellular Space	growth factor	652
5	Bvht	braveheart long non-coding RNA	Other	other
6	CARM1	coactivator associated arginine methyltransferase 1	Nucleus	transcription regulator	10498
7	CCNH	cyclin H	Nucleus	transcription regulator	902
8	CD44	CD44 molecule (Indian blood group)	Plasma Membrane	other	960
9	CDK1	cyclin dependent kinase 1	Nucleus	kinase	983
10	CDK2	cyclin dependent kinase 2	Nucleus	kinase	1017
11	CDX2	caudal type homeobox 2	Nucleus	transcription regulator	1045
12	CITED2	Cbp/p300 interacting transactivator with Glu/Asp rich carboxy-terminal domain 2	Nucleus	transcription regulator	10370
13	Collagen type I		Other	complex
14	EED	embryonic ectoderm development	Nucleus	transcription regulator	8726
15	EGF	epidermal growth factor	Extracellular Space	growth factor	1950
16	ETS2	ETS proto-oncogene 2, transcription factor	Nucleus	transcription regulator	2114
17	EZH2	enhancer of zeste 2 polycomb repressive complex 2 subunit	Nucleus	transcription regulator	2146
18	FAAH	fatty acid amide hydrolase	Plasma Membrane	enzyme	2166
19	FGF2	fibroblast growth factor 2	Extracellular Space	growth factor	2247
20	FOXA1	forkhead box A1	Nucleus	transcription regulator	3169
21	FOXA2	forkhead box A2	Nucleus	transcription regulator	3170
22	FOXO4	forkhead box O4	Nucleus	transcription regulator	4303
23	GATA3	GATA binding protein 3	Nucleus	transcription regulator	2625
24	GATA4	GATA binding protein 4	Nucleus	transcription regulator	2626
25	GATA6	GATA binding protein 6	Nucleus	transcription regulator	2627
26	GMNN	geminin, DNA replication inhibitor	Nucleus	transcription regulator	51053
27	GNL3	G protein nucleolar 3	Nucleus	other	26354
28	H3F3A/H3F3B	H3 histone family member 3A	Nucleus	other	3020|3021
29	Histone h3		Nucleus	group
30	HRAS	HRas proto-oncogene, GTPase	Plasma Membrane	enzyme	3265
31	IFNG	interferon gamma	Extracellular Space	cytokine	3458
32	IL6	interleukin 6	Extracellular Space	cytokine	3569
33	Insulin		Extracellular Space	group
34	JARID2	jumonji and AT-rich interaction domain containing 2	Nucleus	transcription regulator	3720
35	KDM2B	lysine demethylase 2B	Nucleus	enzyme	84678
36	KLF4	Kruppel like factor 4	Nucleus	transcription regulator	9314
37	Mek		Cytoplasm	group
38	MYC	MYC proto-oncogene, bHLH transcription factor	Nucleus	transcription regulator	4609
39	MYOD1	myogenic differentiation 1	Nucleus	transcription regulator	4654
40	NF2	neurofibromin 2	Plasma Membrane	other	4771
41	NFkB (complex)		Nucleus	complex
42	NOD1	nucleotide binding oligomerization domain containing 1	Cytoplasm	other	10392
43	NRG1	neuregulin 1	Plasma Membrane	growth factor	3084
44	P38 MAPK		Cytoplasm	group
45	PCGF2	polycomb group ring finger 2	Nucleus	transcription regulator	7703
46	Pdgf (complex)		Extracellular Space	complex
47	PI3K (family)		Other	group
48	Pkc(s)		Cytoplasm	group
49	POU2F1	POU class 2 homeobox 1	Nucleus	transcription regulator	5451
50	POU5F1	POU class 5 homeobox 1	Nucleus	transcription regulator	5460
51	PTF1A	pancreas associated transcription factor 1a	Nucleus	transcription regulator	256297
52	RAS		Cytoplasm	group
53	RB1	RB transcriptional corepressor 1	Nucleus	transcription regulator	5925
54	RBL2	RB transcriptional corepressor like 2	Nucleus	other	5934
55	RNF2	ring finger protein 2	Nucleus	transcription regulator	6045
56	RUNX3	runt related transcription factor 3	Nucleus	transcription regulator	864
57	RYBP	RING1 and YY1 binding protein	Nucleus	transcription regulator	23429
58	SMAD2	SMAD family member 2	Nucleus	transcription regulator	4087
59	SOX1	SRY-box 1	Nucleus	transcription regulator	6656
60	SOX2	SRY-box 2	Nucleus	transcription regulator	6657
61	SOX2-OCT4-NANOG		Nucleus	complex
62	SOX21	SRY-box 21	Nucleus	transcription regulator	11166
63	SOX3	SRY-box 3	Nucleus	transcription regulator	6658
64	SOX9	SRY-box 9	Nucleus	transcription regulator	6662
65	STAT3	signal transducer and activator of transcription 3	Nucleus	transcription regulator	6774
66	SUZ12	SUZ12, polycomb repressive complex 2 subunit	Nucleus	enzyme	23512
67	TEAD4	TEA domain transcription factor 4	Nucleus	transcription regulator	7004
68	TET1	tet methylcytosine dioxygenase 1	Nucleus	enzyme	80312
69	TFAP2C	transcription factor AP-2 gamma	Nucleus	transcription regulator	7022
70	THRA	thyroid hormone receptor alpha	Nucleus	ligand-dependent nuclear receptor	7067
71	TRAF3	TNF receptor associated factor 3	Cytoplasm	enzyme	7187
72	Wnt		Extracellular Space	group
73	YAP1	Yes associated protein 1	Nucleus	transcription regulator	10413
